# Supplementary material for: MiR-21 binding site SNP within ITGAM associated with psoriasis susceptibility in women
Source: PLoS One. 2019 Jun 18;14(6):e0218323. doi: 10.1371/journal.pone.0218323 (PMC6581264; doi:10.1371/journal.pone.0218323)
Supplement: S1 Dataset — (XLSX) [file pone.0218323.s005.xlsx]

## Sheet: Sheet1
Group	ITGAM rs4597342	miR-146a rs2910164	IL12B rs1368439	IL17RA rs1468488	Sex	Psoriasis subtype	Onset age	Early [<40;"0"] and Late [>=40;"1"] onset	Recruitment age	family history of psoriasis
case	CT	GG	TT	TT	woman	plaque	30	0	76	no
case	CC	GG	TT	TT	woman	plaque	13	0	39	no
case	CC	GG	TG	TT	woman	guttate	19	0	44	no
case	CT	GG	TT	TT	woman	plaque	26	0	38	no
case	CT	GG	GG	TT	woman	plaque	25	0	46	no
case	CT	GC	TG	TT	woman	plaque	42	1	57	no
case	CC	GC	TT	TC	woman	plaque	13	0	58	no
case	CC	GG	TT	TC	woman	plaque	18	0	66	yes
case	CT	GG	TT	TC	woman	plaque	36	0	56	no
case	CC	GC	TT	TC	woman	plaque	17	0	47	no
case	CT	GG	TG	TC	woman	pustular	43	1	72	no
case	CT	GC	TT	TT	woman	pustular	46	1	57	no
case	CC	GG	TT	TT	woman	plaque	18	0	46	no
case	TT	GC	TT	TC	woman	plaque	33	0	50	no
case	CC	GC	TG	TT	woman	plaque	49	1	79	yes
case	CC	GC	TT	CC	woman	plaque	60	1	84	no
case	TT	GG	TG	CC	woman	plaque	5	0	42	no
case	CT	GC	TT	TC	woman	plaque	17	0	48	no
case	CT	GC	TT	TT	woman	plaque	53	1	67	yes
case	CT	GC	TT	TT	woman	plaque	5	0	31	yes
case	CC	GC	TT	TT	woman	plaque	36	0	55	no
case	CC	GG	TT	TC	woman	pustular	43	1	61	no
case	CT	GG	TG	TC	woman	plaque	14	0	48	no
case	CC	GC	TG	TC	woman	plaque	50	1	63	yes
case	CC	CC	TT	TC	woman	plaque	17	0	49	yes
case	TT	GC	TT	TC	woman	plaque	12	0	40	no
case	CT	GC	TG	TC	woman	plaque	27	0	59	no
case	CC	GC	TG	TC	woman	pustular	34	0	60	no
case	CT	GG	TG	CC	woman	plaque	15	0	36	no
case	CC	GG	TT	TT	woman	plaque	5	0	46	yes
case	CC	GC	TT	TT	woman	plaque	16	0	50	no
case	TT	GG	TG	TT	woman	pustular	63	1	89	yes
case	CT	GG	TT	TC	woman	plaque	18	0	41	no
case	CC	GG	GG	TT	woman	plaque	9	0	33	no
case	CC	GC	TG	TT	woman	plaque	74	1	86	no
case	CT	GC	TT	TT	woman	plaque	23	0	52	no
case	CT	GG	TT	TT	woman	plaque	18	0	54	yes
case	CC	GC	TT	TT	woman	plaque	17	0	36	yes
case	CC	GG	TT	TT	woman	plaque	16	0	31	yes
case	CC	GG	TG	CC	woman	plaque	10	0	50	yes
case	CC	GC	TG	TT	woman	plaque	20	0	35	no
case	TT	GG	TG	TT	woman	plaque	54	1	69	no
case	CT	GG	TT	TT	woman	plaque	16	0	34	no
case	CC	GG	TG	TC	woman	plaque	15	0	63	no
case	CT	GG	TG	CC	woman	plaque	18	0	73	yes
case	CC	GG	TT	TT	woman	plaque	28	0	51	yes
case	CT	GG	TG	TC	woman	plaque	10	0	39	yes
case	CT	GG	TT	TC	woman	plaque	4	0	51	no
case	CC	GG	TT	TT	woman	plaque	5	0	39	no
case	CT	GG	TT	TT	woman	guttate	39	0	47	yes
case	CT	GG	TG	TC	woman	plaque	18	0	52	no
case	CC	GG	TG	TT	woman	guttate	15	0	34	no
case	CT	GG	TT	TT	woman	pustular	34	0	67	no
case	CT	GG	TG	CC	woman	plaque	15	0	44	no
case	CC	GG	TT	TT	woman	guttate	39	0	53	yes
case	CC	GG	TG	TT	woman	plaque	4	0	48	no
case	CC	CC	TT	TT	woman	plaque	13	0	63	no
case	CT	GG	TG	TT	woman	plaque	14	0	62	no
case	CT	GG	TG	TT	woman	plaque	45	1	46	no
case	CC	GC	TT	TC	woman	plaque	12	0	34	yes
case	CC	GC	TG	TC	woman	plaque	70	1	81	yes
case	CT	GG	TT	TC	woman	guttate	34	0	60	no
case	TT	GG	TT	TT	woman	plaque	13	0	57	no
case	CT	GG	TT	TC	woman	guttate	51	1	62	no
case	CC	GC	TT	TC	woman	guttate	33	0	44	no
case	CT	GC	TG	TT	woman	plaque	28	0	58	yes
case	CT	GG	TG	TC	woman	plaque	51	1	72	yes
case	CT	GC	TT	TC	woman	plaque	16	0	47	no
case	CC	GG	TT	TC	woman	plaque	14	0	34	no
case	TT	GC	TT	TT	woman	plaque	75	1	86	no
case	CC	GG	TT	TC	woman	guttate	52	1	62	no
case	CT	GG	TT	TT	woman	plaque	15	0	34	no
case	CT	GC	TT	TT	woman	plaque	6	0	28	yes
case	CT	GG	TT	TT	woman	plaque	54	1	88	no
case	CC	GC	TT	TC	woman	plaque	31	0	54	no
case	CT	GC	TT	TC	woman	plaque	10	0	37	no
case	CT	CC	TT	TC	woman	plaque	25	0	35	yes
case	CC	GG	TT	TC	woman	guttate	17	0	31	no
case	CC	GG	TT	TT	woman	plaque	35	0	75	no
case	CT	GG	TT	TC	woman	plaque	17	0	47	no
case	CT	GG	TT	TT	woman	plaque	64	1	82	yes
case	CT	GG	TG	TC	woman	guttate	27	0	45	no
case	CT	CC	TT	TC	woman	guttate	62	1	81	no
case	CT	GG	TT	TT	woman	plaque	77	1	87	no
case	TT	GG	TG	TT	woman	guttate	36	0	45	yes
case	CC	GG	TG	TT	woman	plaque	14	0	32	yes
case	CT	GC	TT	TC	woman	plaque	16	0	52	yes
case	CT	GC	TT	TC	woman	guttate	22	0	40	no
case	CT	GC	TG	TT	woman	plaque	25	0	60	no
case	CC	GC	TG	TT	woman	plaque	15	0	53	yes
case	CT	GG	TT	TC	woman	plaque	15	0	47	no
case	TT	GG	TT	TC	woman	plaque	8	0	37	no
case	CC	GG	TT	TC	woman	guttate	16	0	26	yes
case	CC	GG	TG	TC	woman	guttate	17	0	49	no
case	CT	GC	TT	TT	woman	guttate	18	0	27	no
case	CT	GC	TT	TT	woman	plaque	46	1	56	no
case	CT	GC	TT	TC	woman	plaque	14	0	45	yes
case	CC	GC	TG	TC	woman	guttate	18	0	27	yes
case	CT	CC	TT	TC	woman	plaque	29	0	54	no
case	CC	GC	TT	TT	woman	guttate	25	0	57	yes
case	CT	GG	TG	TC	woman	pustular	56	1	66	no
case	CT	GC	TT	TT	woman	guttate	25	0	39	yes
case	CC	GG	TT	CC	woman	guttate	23	0	32	yes
case	CT	GG	TG	TT	woman	plaque	24	0	66	no
case	TT	GG	TT	TC	woman	guttate	7	0	56	no
case	TT	GC	TG	TC	woman	plaque	36	0	85	no
case	CT	GG	TG	TC	woman	plaque	5	0	57	yes
case	CT	GC	TT	TT	woman	plaque	14	0	56	no
case	CC	GC	TG	TT	woman	guttate	4	0	46	no
case	CC	GC	TG	TT	woman	plaque	13	0	39	no
case	TT	GC	TT	TT	woman	guttate	45	1	56	no
case	TT	GG	TT	TT	woman	guttate	33	0	42	no
case	CC	GG	TG	TT	woman	plaque	35	0	57	no
case	CC	GG	TG	TC	woman	plaque	9	0	32	yes
case	TT	GG	TT	TC	woman	guttate	4	0	48	yes
case	CC	GC	TG	TT	woman	plaque	12	0	40	no
case	CC	GC	TG	TT	woman	plaque	10	0	30	no
case	CC	GC	TT	TC	woman	plaque	20	0	34	yes
case	CC	GC	TT	TT	woman	plaque	66	1	76	no
case	CC	GG	TT	TC	woman	plaque	14	0	62	no
case	CT	GG	TT	TT	woman	plaque	35	0	56	yes
case	CT	GG	TT	TT	woman	plaque	10	0	40	no
case	CT	GC	TG	TC	woman	plaque	18	0	36	no
case	CC	GG	TT	TT	woman	guttate	16	0	25	yes
case	CT	GC	TG	TC	woman	guttate	67	1	76	no
case	CT	CC	TT	TT	woman	plaque	20	0	57	yes
case	CC	CC	TT	TC	woman	pustular	32	0	42	no
case	CT	GG	TT	TC	woman	plaque	7	0	60	no
case	CC	GC	TG	TT	woman	plaque	53	1	72	yes
case	CC	CC	TT	TT	woman	plaque	43	1	54	no
case	TT	GG	TT	TT	woman	plaque	24	0	55	yes
case	CT	GG	GG	TT	woman	plaque	29	0	37	no
case	CT	GC	TT	TT	woman	plaque	30	0	74	no
case	CC	GG	TT	TC	woman	plaque	9	0	62	no
case	TT	CC	TT	TT	woman	plaque	60	1	82	yes
case	CT	GC	TT	TT	woman	plaque	50	1	64	no
case	TT	GC	TT	TT	woman	plaque	40	0	66	no
case	CT	GC	TG	TT	woman	plaque	21	0	51	yes
case	CC	GG	TT	TT	woman	plaque	45	1	53	no
case	CT	GG	TT	TT	woman	plaque	29	0	55	no
case	CC	GC	TT	TT	woman	guttate	33	0	41	no
case	CT	GG	TT	TT	woman	plaque	53	1	73	no
case	CC	GG	TT	TT	woman	plaque	55	1	60	no
case	CC	GG	TT	TT	woman	plaque	35	0	58	no
case	CT	GG	TG	TT	woman	guttate	22	0	30	no
case	CT	GG	TG	TT	woman	plaque	16	0	38	no
case	CC	GG	TG	TT	woman	guttate	12	0	32	no
case	CT	GG	TG	CC	woman	guttate	6	0	52	yes
case	CT	GC	TT	TT	woman	plaque	16	0	24	yes
case	CT	GG	TT	TT	woman	guttate	19	0	27	yes
case	CC	GG	TT	TC	woman	plaque	25	0	44	no
case	CT	GG	TG	TC	woman	plaque	55	1	57	no
case	CC	GC	TT	TC	woman	guttate	20	0	61	yes
case	CT	GG	TT	TC	woman	plaque	25	0	39	no
case	TT	GG	TT	TT	woman	plaque	4	0	59	yes
case	CC	GG	TT	TC	woman	plaque	26	0	36	no
case	CT	GC	TT	TT	woman	guttate	20	0	28	no
case	CT	GC	TT	TT	woman	guttate	27	0	34	no
case	CC	GG	TT	TT	woman	plaque	5	0	34	no
case	CT	GC	TT	TC	woman	pustular	25	0	57	yes
case	CC	GG	TT	TC	woman	guttate	40	0	53	yes
case	CC	GG	TT	TT	woman	guttate	43	1	61	no
case	TT	GG	TT	TC	woman	plaque	36	0	55	no
case	CC	GC	TT	CC	woman	plaque	10	0	26	no
case	CC	GG	TG	TC	woman	plaque	17	0	27	yes
case	TT	GC	TT	TC	woman	guttate	25	0	68	yes
case	TT	GG	TT	TC	woman	plaque	28	0	54	yes
case	CC	GG	TT	TT	woman	plaque	16	0	25	no
case	CC	GG	TG	TT	woman	plaque	16	0	24	no
case	CC	GC	TG	TT	woman	plaque	57	1	68	yes
case	CT	GC	TG	TC	woman	plaque	22	0	49	yes
case	CC	GG	TT	TT	woman	plaque	18	0	33	yes
case	CC	GG	TT	TT	woman	plaque	44	1	61	no
case	CC	GG	TT	TT	woman	plaque	29	0	37	no
case	CT	GC	TG	TT	woman	plaque	49	1	57	no
case	CT	GG	TT	TT	woman	plaque	0	0	58	no
case	CT	GG	TT	TT	woman	guttate	10	0	34	yes
case	CC	GC	TG	TC	woman	plaque	16	0	54	yes
case	CT	CC	TT	TT	woman	pustular	55	1	64	yes
case	CT	GG	TG	TT	woman	pustular	32	0	68	no
case	CT	GG	TT	TT	woman	plaque	68	1	76	no
case	CT	GG	TT	TC	woman	pustular	36	0	43	no
case	CT	GC	TG	TT	woman	plaque	15	0	73	no
case	CT	GC	TT	TC	woman	guttate	25	0	42	no
case	CC	GG	TT	TT	woman	plaque	22	0	30	yes
case	CT	GG	TT	TT	woman	plaque	24	0	39	no
case	CC	GG	TT	TC	woman	plaque	23	0	33	no
case	CT	GC	TT	TC	woman	plaque	8	0	82	yes
case	CC	GG	TT	TC	woman	plaque	40	0	61	no
case	CC	GC	TT	TC	woman	plaque	54	1	71	no
case	CT	GC	TG	TT	woman	plaque	7	0	40	no
case	CT	GG	TT	TT	woman	plaque	25	0	68	no
case	CC	GG	TT	TT	woman	plaque	34	0	36	no
case	CC	GC	TG	TT	woman	plaque	24	0	60	no
case	CT	GC	TT	TC	woman	plaque	40	0	81	no
case	CC	GG	TT	TC	woman	guttate	15	0	25	yes
case	CC	GG	TT	TT	woman	plaque	22	0	84	no
case	TT	CC	TG	TC	woman	guttate	21	0	27	yes
case	CT	GG	TT	TC	woman	plaque	15	0	22	no
case	CT	GC	TT	TT	woman	plaque	25	0	31	no
case	CT	GG	TT	TT	woman	plaque	22	0	28	no
case	CT	GG	GG	TC	woman	plaque	39	0	45	no
case	CC	GG	TG	TT	woman	plaque	18	0	25	no
case	CT	GG	TG	TC	woman	plaque	8	0	28	no
case	CT	GC	TG	TT	woman	plaque	5	0	25	yes
case	CT	GG	TG	TC	woman	plaque	12	0	67	yes
case	CC	GG	TT	TC	woman	plaque	59	1	67	no
case	CC	GG	TG	TC	woman	plaque	52	1	57	no
case	TT	GC	TT	TT	woman	plaque	14	0	30	no
case	CC	GG	TT	TT	woman	plaque	17	0	52	yes
case	CT	GG	TG	TT	woman	plaque	10	0	38	no
case	CC	GC	TG	TT	woman	plaque	54	1	64	no
case	TT	GG	TG	TC	woman	plaque	14	0	47	yes
case	CC	GG	TT	TC	woman	plaque	5	0	52	yes
case	TT	GG	TT	TT	woman	plaque	17	0	25	yes
case	CT	GC	TT	TT	woman	plaque	45	1	65	no
case	CC	GG	TT	TC	woman	plaque	14	0	20	no
case	CC	GC	TT	TT	woman	plaque	12	0	59	yes
case	CC	GG	TT	TC	woman	plaque	33	0	47	yes
case	CC	GC	TT	TT	woman	plaque	14	0	45	no
case	CC	GG	TT	TT	woman	guttate	27	0	34	no
case	CC	GC	TT	TT	woman	plaque	12	0	28	yes
case	CC	GG	TT	TC	woman	plaque	3	0	23	no
case	CC	GG	TG	TT	woman	plaque	40	0	44	no
case	CC	GG	TG	TT	woman	plaque	22	0	59	yes
case	CT	GG	TG	TT	woman	guttate	14	0	23	yes
case	CT	GG	TT	TT	woman	plaque	12	0	25	no
case	CT	GG	TG	TT	woman	guttate	10	0	37	no
case	CT	GG	TG	TT	woman	plaque	23	0	67	no
case	CT	GG	TT	TC	woman	plaque	20	0	43	yes
case	CT	GC	TG	TT	woman	plaque	10	0	40	no
case	CC	GG	TG	TC	woman	plaque	30	0	52	no
case	CT	GG	TT	TC	woman	plaque	12	0	55	no
case	TT	GG	TT	TT	woman	plaque	15	0	36	no
case	CT	GG	TT	TT	woman	plaque	18	0	35	no
case	CC	GC	TT	TT	woman	plaque	18	0	34	no
case	CT	GG	TT	CC	woman	plaque	18	0	27	yes
case	CC	GC	TT	TT	woman	guttate	40	0	44	yes
case	CC	GG	TG	TT	woman	plaque	17	0	53	no
case	CC	CC	TT	TT	woman	plaque	16	0	23	no
case	CT	GG	TT	TT	woman	plaque	10	0	41	no
control	CC	GC	TT	TT	woman				33
control	CC	GG	TT	TT	woman				31.1
control	CC	GG	TT	TC	woman				58.6
control	TT	GC	TT	TC	woman				65.7
control	CC	CC	TT	TT	woman				39.3
control	TT	GG	TG	TC	woman				60.6
control	CT	GG	TT	TC	woman				44.3
control	CC	GG	TT	TC	woman				47.5
control	CT	GC	TT	TC	woman				56.5
control	CC	GG	TT	TT	woman				50.6
control	CC	GC	TT	TT	woman				60.1
control	CC	GG	TT	TT	woman				52.7
control	CT	GG	TT	TT	woman				60.2
control	CC	GG	TT	TC	woman				58.4
control	CC	GC	TG	TC	woman				49.4
control	CC	GC	TT	TT	woman				68.2
control	CC	GG	TT	TC	woman				63.1
control	CC	GC	TT	TC	woman				57.9
control	CC	GC	TT	TT	woman				55.3
control	CC	GC	TG	TC	woman				52
control	CC	GC	TG	TC	woman				47.8
control	CC	GG	TG	TT	woman				18
control	CT	GC	TG	TC	woman				53.7
control	CT	GG	TT	TT	woman				54.9
control	CC	GG	TG	TT	woman				53.6
control	CC	GG	TG	TC	woman				39.6
control	CC	GG	TT	TC	woman				45.3
control	CT	GG	TG	TC	woman				54.9
control	CC	GG	TT	TT	woman				40.7
control	CT	GG	TT	TT	woman				42.7
control	CC	GC	TG	TC	woman				58.8
control	CC	GC	TT	TT	woman				34.6
control	CT	GG	TG	TT	woman				28
control	CT	GG	TT	TC	woman				37.6
control	CT	GG	TT	TT	woman				61.5
control	CT	CC	TT	TC	woman				35.5
control	CC	CC	TG	TC	woman				48.4
control	TT	GG	TT	TT	woman				20.1
control	CT	GG	TT	TT	woman				30.1
control	CC	GG	TG	TC	woman				40.2
control	TT	CC	TT	TT	woman				47.7
control	CC	GG	TT	TT	woman				43.6
control	CC	GC	TT	TT	woman				58.9
control	CC	GC	TT	TC	woman				51.2
control	CC	GC	TT	TC	woman				34.4
control	CT	GC	TT	TC	woman				59.3
control	CC	GC	TT	TC	woman				50.1
control	TT	GG	TG	TC	woman				35.1
control	CT	GG	TT	CC	woman				48.6
control	CC	GG	TT	TC	woman				53.1
control	CC	GG	TG	TT	woman				38.5
control	CC	GG	TT	TT	woman				44.1
control	CC	GG	TG	TC	woman				22.3
control	CT	GC	TT	TC	woman				33.3
control	CC	GC	GG	TT	woman				55.5
control	CC	GC	TG	TT	woman				27.3
control	TT	GG	TT	TC	woman				24.1
control	CC	GG	TT	TC	woman				51.2
control	CT	GG	TG	TT	woman				52.5
control	TT	GG	TT	TT	woman				47.9
control	CC	GC	TG	TC	woman				19.7
control	CC	GG	TT	TT	woman				57.7
control	CC	GG	TT	TT	woman				27.8
control	CC	GG	TT	TC	woman				53.7
control	CT	GG	GG	TC	woman				59.1
control	CC	GG	TT	TT	woman				53.8
control	CC	GC	TT	TT	woman				47.3
control	CC	GG	TT	TT	woman				68.9
control	CC	GG	TT	TT	woman				44
control	CT	GG	TT	TC	woman				49.8
control	TT	GG	TT	TC	woman				63.8
control	CC	GC	TT	TT	woman				25.4
control	CC	GG	TT	TT	woman				44.8
control	CT	GG	TT	TC	woman				53.5
control	CT	GG	TG	TT	woman				33.2
control	CC	GC	TG	TT	woman				40.7
control	TT	GG	TG	TT	woman				37.4
control	CT	GG	TT	CC	woman				43
control	CT	GC	TT	CC	woman				44.5
control	CT	GG	TT	TT	woman				21.4
control	CC	GG	TT	CC	woman				58
control	CT	GG	TT	TT	woman				42.1
control	CC	GC	TG	TT	woman				54.9
control	CC	GG	TT	TT	woman				46.9
control	CC	GC	TG	TT	woman				48.3
control	CC	GG	TT	TC	woman				31.2
control	CC	GG	TG	TT	woman				62.3
control	CT	GG	TT	TT	woman				36.8
control	CC	GC	TT	TC	woman				40.5
control	CT	GG	TT	TC	woman				40.6
control	CC	GG	TT	TC	woman				66.9
control	CC	GG	TG	TT	woman				51.4
control	CC	GC	TT	TT	woman				64.2
control	CC	GG	TG	TT	woman				55.2
control	CC	GC	TT	TC	woman				32.5
control	TT	GG	TT	TT	woman				39.2
control	CC	GG	TG	TT	woman				29.2
control	CC	GG	TT	TC	woman				41.5
control	CT	GG	TG	TT	woman				51.5
control	CC	GG	TT	TT	woman				24
control	CC	GC	TT	TC	woman				29.8
control	CT	GC	TG	TT	woman				44.9
control	CC	GC	TT	TT	woman				24.8
control	CT	GG	TG	TC	woman				41.4
control	CT	GC	TT	TT	woman				53.1
control	CT	GG	TT	TT	woman				40.6
control	CC	GG	TT	TC	woman				29.9
control	CT	GC	TT	TT	woman				52.7
control	CC	GC	TG	TT	woman				52.2
control	CC	GC	TT	TT	woman				50
control	CC	GG	TT	TT	woman				66.3
control	TT	GC	TT	TC	woman				63.6
control	CT	GC	TG	TC	woman				57.4
control	CT	GG	TT	TC	woman				50.1
control	CC	GC	TG	TC	woman				56.9
control	CT	GG	TT	TT	woman				38.5
control	CT	GC	TT	TC	woman				41.6
control	CC	GC	TT	TC	woman				18.7
control	CC	GG	TT	TC	woman				37.4
control	TT	GG	TG	TC	woman				48.9
control	CC	GG	TT	TC	woman				53.7
control	CT	GG	TT	TC	woman				37.9
control	CC	GG	TT	TC	woman				56.1
control	CC	GG	TT	TC	woman				24.8
control	CC	GC	TT	TC	woman				39.8
control	CC	GG	TT	TT	woman				61.7
control	CC	GG	TT	TC	woman				35.5
control	CT	GG	TT	TC	woman				30
control	CT	GG	TT	TT	woman				60.4
control	CT	GG	TG	TC	woman				46.7
control	CT	GG	TT	CC	woman				50.3
control	CC	GG	TG	TC	woman				60.6
control	CC	GC	TT	TT	woman				59.9
control	CT	GG	TT	TC	woman				41.7
control	CT	GG	TT	TC	woman				47.1
control	TT	GG	GG	TT	woman				54.8
control	CC	GC	TT	TC	woman				44
control	CC	GC	TT	TT	woman				16
control	CC	GG	TG	TC	woman				39.1
control	CT	GC	TT	TC	woman				37.4
control	CC	GC	TT	TC	woman				56.4
control	CT	CC	TT	TC	woman				59.2
control	CC	GG	TT	TC	woman				61.9
control	CT	GC	TT	CC	woman				42.8
control	TT	GC	TT	TC	woman				63.5
control	CC	GG	TT	TT	woman				36
control	TT	GG	TT	TT	woman				68.1
control	TT	GC	TT	TT	woman				64.7
control	CC	GG	TG	TT	woman				65.1
control	TT	GG	TT	TC	woman				59.1
control	CT	GG	TG	TT	woman				37.5
control	CC	CC	TT	TC	woman				61.4
control	CC	GG	TT	TT	woman				24.1
control	CC	GC	TT	TT	woman				24.4
control	CT	GG	TT	TC	woman				43.8
control	TT	GC	TT	TC	woman				34
control	CC	GG	TT	TT	woman				58.8
control	CT	GC	TG	TT	woman				45.8
control	CC	GC	TT	TC	woman				47
control	CT	GG	TT	TC	woman				37.2
control	CT	GC	TT	TT	woman				45.4
control	CT	GG	TT	TT	woman				27.1
control	CC	GG	TT	TC	woman				52.7
control	CC	GG	TT	TC	woman				57.6
control	CT	GC	TG	TC	woman				33.5
control	CT	GC	TG	TT	woman				62.1
control	CC	GG	TT	TC	woman				36.8
control	CT	CC	TT	TC	woman				27.7
control	CT	GG	TG	TT	woman				67.4
control	CT	GG	TT	TC	woman				40
control	TT	GG	TT	TT	woman				47.6
control	CC	GG	TG	TT	woman				30.1
control	CT	GC	TG	CC	woman				63.1
control	CT	CC	TG	TC	woman				26.5
control	CC	GG	TT	TT	woman				47.4
control	CT	GC	TT	TC	woman				50.9
control	CC	GG	TT	TT	woman				57.9
control	TT	GG	TT	TC	woman				46.8
control	CC	GC	TT	TT	woman				31.4
control	CT	GC	TT	TT	woman				57.7
control	CT	GG	TG	TT	woman				59
control	CC	GG	TT	CC	woman				59.5
control	CC	GC	TT	TT	woman				47
control	CT	GG	TT	TT	woman				25.4
control	CT	GC	TT	TC	woman				24.5
control	CT	GG	TT	TT	woman				23
control	CC	GG	TT	TC	woman				34.6
control	TT	GG	TT	TT	woman				28.1
control	CC	GG	TG	TT	woman				32.4
control	CT	GG	TG	TC	woman				24.4
control	CT	GC	TT	TT	woman				59.5
control	CT	GG	TT	TC	woman				51.8
control	CC	GG	TT	TC	woman				43.9
control	CC	GC	TT	TC	woman				61.3
control	TT	GG	TG	TC	woman				24.9
control	CT	GG	TT	TC	woman				24.5
control	CC	GG	TT	TT	woman				48.9
control	CT	GC	TG	TC	woman				50.2
control	CT	GG	TG	TC	woman				34.5
control	CC	GC	TT	TT	woman				63.5
control	CC	GG	TG	CC	woman				30.8
control	CC	GG	TT	TC	woman				62.3
control	CC	GG	TG	TT	woman				23.2
control	CC	GG	TG	TC	woman				31.5
control	CT	GG	TT	TC	woman				70.4
control	CC	GC	TT	TC	woman				58.5
control	CC	GC	TG	TC	woman				57.9
control	CT	CC	TG	TT	woman				62.5
control	CC	GG	GG	TT	woman				47
control	CC	GC	TG	TC	woman				58.9
control	CC	GC	TT	TT	woman				31
control	CT	GC	TG	TC	woman				57.2
control	TT	GG	TT	TT	woman				55
control	CC	GG	TG	TT	woman				39.9
control	CT	GC	TT	TT	woman				67.2
control	CC	GG	TT	TC	woman				50.9
control	CT	GC	TT	TT	woman				54.3
control	CC	GG	TT	TC	woman				54.7
control	CC	GG	TG	TT	woman				39.4
control	TT	GC	TT	TC	woman				31.5
control	CC	GG	TT	TC	woman				65.1
control	CT	GG	TT	TT	woman				51.4
control	CC	GG	TT	TT	woman				63.3
control	CC	GG	TT	TT	woman				33.2
control	CC	GC	TG	TC	woman				24.1
control	CT	GG	TT	TC	woman				48.8
control	CC	GC	TT	TT	woman				21.3
control	CT	GG	TT	TC	woman				49.4
control	CC	GG	TT	TC	woman				45.2
control	TT	GG	TT	TT	woman				53.2
control	CC	GG	TT	TC	woman				60.3
control	CC	GG	TT	TT	woman				58.4
control	CT	GG	TT	TT	woman				28.1
control	CC	GG	TT	TT	woman				47.8
control	CC	GG	TT	TT	woman				21.2
control	CT	GG	TT	TC	woman				41.7
control	CT	GC	TT	TT	woman				32.4
control	CC	GG	TG	TC	woman				39.9
control	CT	GG	TT	TC	woman				40.7
control	CT	GG	TT	TT	woman				37.1
control	CT	CC	TT	TT	woman				60.8
control	CC	GG	TG	TT	woman				56.2
control	TT	GG	TT	TT	woman				44.1
control	CC	GG	GG	TT	woman				70.6
control	CC	GG	TT	TC	woman				31.5
control	CC	GG	TT	TT	woman				60.7
control	CC	GG	TT	TT	woman				38.8
control	CT	GG	TT	TT	woman				55.5
control	CT	GG	TT	TT	woman				23.2
control	CT	CC	TT	TT	woman				53.8
control	CT	GG	TT	TC	woman				32.7
control	CT	GG	GG	TT	woman				46.9
control	CC	GC	TG	TT	woman				43.3
control	CC	GG	TT	TT	woman				60.5
control	CT	GG	TT	TT	woman				51.3
control	CC	GG	TT	TT	woman				27.7
control	CT	GG	TT	TC	woman				63
control	CT	GG	TT	TC	woman				56.9
control	CC	GC	TT	TT	woman				65.6
control	CT	GC	TT	TT	woman				59.9
control	CC	GG	GG	TT	woman				60
control	CC	GC	TG	TT	woman				39.6
control	CT	GG	TG	TT	woman				33.8
control	CC	GG	TG	TT	woman				33.8
control	CT	CC	TG	TT	woman				39.8
control	CC	GC	TG	TT	woman				55.3
control	TT	CC	TG	TT	woman				24.8
control	CC	GC	TG	TC	woman				64.5
control	CC	GG	TT	TT	woman				64.3
control	CC	GC	TG	TT	woman				53.7
control	CT	GG	TG	TT	woman				31.1
control	CC	GC	TT	TC	woman				58.3
control	CC	GG	TG	TC	woman				38.4
control	CT	GC	TT	TT	woman				33.7
control	CT	GG	TT	CC	woman				54.1
control	CC	GC	TG	CC	woman				44.7
control	TT	GC	TT	TT	woman				41.3
control	CT	GG	TT	TC	woman				42.9
control	CT	GC	TG	TC	woman				68.6
control	CT	GC	TT	TT	woman				58.5
control	CT	GG	TT	TC	woman				62.4
control	TT	GG	TG	TT	woman				56.4
control	TT	GG	TG	TC	woman				43.7
control	CC	GG	TG	TT	woman				34.8
control	CT	GC	TT	TT	woman				40.7
control	CT	CC	TG	TT	woman				46.1
control	CC	GG	TG	TC	woman				55
control	CC	GC	TT	TC	woman				66.2
control	CT	GC	TT	TT	woman				31.8
control	CC	GG	TT	TC	woman				28.2
control	CC	GC	TT	TC	woman				51.7
control	CC	GC	TT	TC	woman				27.3
control	CC	GG	TT	TT	woman				54.5
control	CC	GG	TT	TT	woman				21.7
control	CC	GG	TT	TT	woman				54.7
control	CT	GG	TG	TT	woman				53.6
control	CT	GC	TT	TT	woman				37.7
control	CC	GG	TT	TC	woman				25.9
control	CC	GC	TT	TC	woman				58.1
control	CC	GC	TT	TC	woman				43.4
control	CC	GC	TG	CC	woman				59.1
control	TT	GG	TT	TC	woman				23
control	TT	GG	TG	TT	woman				29.7
control	CC	GC	TT	TT	woman				52.5
control	CT	CC	TG	TC	woman				27.7
control	CT	GC	TT	TC	woman				62.1
control	CT	GG	TG	TT	woman				49
control	CT	GG	TG	CC	woman				70
control	CC	CC	TT	TC	woman				57.8
control	CT	GG	TT	TT	woman				25
control	CC	GG	TT	TC	woman				49.9
control	CT	GG	GG	TT	woman				54
control	CT	GG	TG	TT	woman				52.8
control	CT	GC	TT	TT	woman				44.6
control	CC	GG	TT	TT	woman				54.1
control	CT	GG	TG	TC	woman				61.9
control	CT	GG	TG	TC	woman				54.6
control	CT	GC	TG	TC	woman				23.7
control	CC	GG	TT	TT	woman				48.9
control	CC	GG	TT	TT	woman				36.5
control	CC	GG	TT	TT	woman				51.5
control	CC	GG	TT	TC	woman				23
control	TT	GC	TT	TT	woman				43.4
control	CC	GG	TG	TC	woman				27.1
control	CC	GC	TT	TC	woman				61.1
control	CC	CC	TG	TT	woman				60.9
control	CC	GC	TT	TC	woman				34.5
control	CT	GG	TT	TT	woman				35.2
control	CT	GC	TT	TT	woman				33.2
control	CC	GG	TT	TT	woman				67.9
control	CT	GG	TT	TT	woman				28.4
control	CT	GG	TT	TT	woman				29.8
control	CT	GG	TG	CC	woman				48.9
control	CC	GG	TT	TT	woman				47.8
control	CT	GC	TT	TT	woman				20.8
control	CT	GG	TG	TT	woman				41.1
control	CC	GG	TT	TC	woman				39.8
control	CT	GG	TT	TC	woman				25.6
control	CT	GG	TT	TT	woman				61
control	CT	GC	TT	TC	woman				55.8
control	CT	GC	TT	CC	woman				23.1
control	CC	GC	TT	TT	woman				26
control	CT	GC	TG	TT	woman				62.3
control	CT	GG	GG	TT	woman				61.7
control	CT	GC	TT	TT	woman				69.5
control	CC	GG	TT	TT	woman				52.5
control	TT	GG	TT	TC	woman				70.7
control	CT	GG	TT	TT	woman				65.1
control	CC	GC	TT	TT	woman				61.4
control	CC	GC	TT	TC	woman				67.3
control	TT	GG	TT	TT	woman				49.7
control	CC	GG	TT	TC	woman				56.4
control	CC	GG	TT	TT	woman				72.3
control	CC	GC	GG	TC	woman				68.6
control	CT	GG	TG	TC	woman				37.1
control	TT	GC	TT	TC	woman				68.4
control	CC	GC	TG	TC	woman				33.5
control	TT	GG	TG	TC	woman				70.4
control	CC	GG	TG	TC	woman				54
control	CC	GG	TT	TC	woman				66.6
control	CC	GG	TT	TC	woman				68.1
control	CC	GG	TG	TT	woman				58.4
control	CC	GC	TT	TC	woman				61.3
control	CT	GG	TT	TT	woman				61.7
control	CC	GG	TG	TT	woman				62.6
control	CC	CC	TG	TT	woman				62.9
control	CT	GG	TT	TC	woman				63.8
control	CT	GG	TT	TC	woman				57.9
control	CT	GG	TT	TT	woman				61
control	CC	GG	TG	TC	woman				66.4
control	CC	GG	TG	TC	woman				64.9
control	CC	GG	TT	TC	woman				67.5
control	CC	GG	TT	TT	woman				55.6
control	TT	GG	TT	TC	woman				66.3
control	CT	GG	TG	TT	woman				68.9
control	CT	GG	TT	TC	woman				51
control	CT	GG	TT	TT	woman				25
control	CC	CC	TT	TT	woman				57.1
control	CC	GG	TG	TT	woman				67.7
control	CT	GG	TG	TT	woman				61.4
control	CT	GG	TG	CC	woman				42.1
control	CC	GG	TT	TC	woman				68.2
control	CT	GC	TT	TC	woman				52.7
control	CC	GC	GG	TT	woman				47.1
control	CC	GC	TT	TT	woman				25.2
control	CC	CC	TG	TT	woman				61.4
control	CC	GG	GG	TT	woman				60.3
control	CT	GG	TG	TT	woman				26.7
control	CC	GG	TG	TT	woman				53.3
control	CT	GG	TG	TC	woman				40.9
control	CC	GG	TT	TT	woman				57.4
control	CT	GG	TG	TC	woman				36.1
control	CC	GC	TT	TC	woman				63.4
control	CC	GC	TT	TT	woman				56.3
control	CT	GG	TT	TC	woman				45.5
control	CT	GG	TT	TC	woman				64.7
control	CC	GG	TT	TT	woman				57.7
control	CC	GG	TT	TT	woman				63.2
control	CT	GC	TG	TC	woman				59.7
control	CC	GG	TT	TT	woman				64.6
control	CT	GG	TT	TT	woman				40
control	CT	GG	TT	TT	woman				78.6
control	CT	GG	TT	TC	woman				52.6
control	CC	GC	TT	TT	woman				42.6
control	TT	GG	TT	TT	woman				65.7
control	CT	GG	TT	TT	woman
control	CT	GC	TT	TC	woman				61.8
control	CC	GG	TT	TT	woman				79.7
control	CC	GG	TT	CC	woman				48.9
control	CC	GC	TT	TC	woman				62.7
control	TT	GC	TG	CC	woman				69.5
control	CC	GG	TT	TT	woman				50.8
control	CC	CC	TT	TC	woman				63.9
control	CT	GG	TT	TT	woman				63.2
control	CC	GC	TT	TC	woman				42
control	CC	GC	TT	TT	woman				71.2
control	CT	GG	TT	TC	woman				69
control	CC	GG	TT	CC	woman				70.4
control	CC	GG	TG	TT	woman				67.4
control	CT	GC	TG	TT	woman				64.2
control	TT	GG	TT	TC	woman				67.5
control	CC	GG	TT	TC	woman				46.8
control	CT	GC	TG	TT	woman				44.9
control	CC	GG	TG	TC	woman				42.5
control	CC	CC	TT	TT	woman				41.4
control	CT	GG	TT	TC	woman				42.8
control	CC	GC	TT	TT	woman				60.1
control	CT	GG	TT	TT	woman				59.6
control	CT	GC	TT	TT	woman				63.2
control	CT	GG	TG	TT	woman				43.9
control	CC	CC	TT	TC	woman				58.4
control	CC	GG	TT	TT	woman				65.4
control	CC	GG	TT	TT	woman				65.4
control	CT	GG	TT	TT	woman				52.9
control	CT	GG	TT	TT	woman				39.3
control	CT	GC	TG	TC	woman				65.1
control	CT	GC	TT	TT	woman				47.2
control	CT	GG	TG	TC	woman				65.9
control	CT	GG	TT	TC	woman				61
control	CC	GG	TT	TC	woman				46.5
control	CC	GG	TT	TC	woman				62.6
control	CC	GC	TT	TC	woman				66.1
control	CT	GG	TT	TC	woman				73
control	CT	GC	TG	TT	woman				60.3
control	CT	GC	TT	TT	woman				22.1
control	CC	GC	TT	TT	woman				31.6
control	CT	GG	TT	TT	woman				46.9
control	CT	GC	TT	TT	woman				58.8
control	CT	GG	TT	TC	woman				48.4
control	CT	GC	TT	TT	woman				64.1
control	CC	CC	TT	TT	woman				62.9
control	CC	GG	TT	TT	woman				23.2
control	CC	GG	TT	TT	woman				51
control	CC	GG	TT	TC	woman				66.4
control	CC	GG	TT	TT	woman				61.8
control	CT	GG	TT	TC	woman				37.1
control	CT	GC	TT	TC	woman				64.3
control	CC	GG	TT	TT	woman				40.2
control	TT	GG	TT	TC	woman				47.2
control	CC	GG	TG	TC	woman				72.9
control	CC	GC	TT	TC	woman				31.8
control	CC	GC	TT	TT	woman				28
control	CC	GG	TG	TT	woman				49.3
control	CT	GC	TT	TC	woman				67.6
control	CT	GG	TG	TT	woman				49.4
control	CT	GC	TG	TT	woman				40
control	CT	GG	TT	TT	woman				50.5
control	CC	GG	TT	TT	woman				30.4
control	CC	GG	TT	TT	woman				45.5
control	CT	GG	TT	TC	woman				69.7
control	CC	GG	TT	TT	woman				54.5
control	CT	GC	TT	CC	woman				60.2
control	TT	GC	TG	TT	woman				66
control	CT	GG	TT	TT	woman				65.7
control	CC	GC	TT	TT	woman				60.9
control	CC	GC	TT	TC	woman				32.5
control	CC	GG	TT	TT	woman				57.2
control	CT	GG	GG	TC	woman				31.9
control	CT	GG	TT	TT	woman				47.8
control	CC	GG	TT	TT	woman				58.6
control	CT	GC	TG	TT	woman				43.8
control	CC	GG	TT	TT	woman				49
control	CT	GG	TT	CC	woman				56.4
control	CC	CC	TT	TC	woman				37.7
control	CC	GG	TG	TT	woman				22.3
control	CC	GC	TT	TC	woman				43.8
control	CC	GG	TT	TT	woman				66
control	CT	GC	TT	TT	woman				34.8
control	CT	GC	TT	TC	woman				60.6
control	CC	GG	TG	TC	woman				57.5
control	CT	GG	TT	TT	woman				28.8
control	CC	GG	GG	TT	woman				21.2
control	CC	CC	TT	TT	woman				31.7
control	CT	CC	TT	TC	woman				53.5
control	CC	GC	TT	CC	woman				49.2
control	CC	GC	TG	TT	woman				24.4
control	CC	GC	TT	TC	woman				64.3
control	CC	GG	TG	TC	woman				54
control	CC	GC	TG	TT	woman				57.9
control	CC	GG	TT	TC	woman				44.2
control	CC	GG	TG	TC	woman				47.2
control	CT	GG	TT	TT	woman				53.8
control	CT	GG	TG	TT	woman				65.8
control	CT	GG	TT	TC	woman				61.9
control	CT	GC	TT	CC	woman				40.2
control	CT	GG	TG	CC	woman				61.8
control	CC	GG	TT	TC	woman				21.6
control	CT	GG	TT	CC	woman				63.9
control	CC	GC	TG	TT	woman				46
control	CC	GG	TT	TT	woman				62.9
control	CT	GG	TT	TT	woman				42.2
control	CC	CC	TT	TT	woman				44.8
control	CC	GC	TT	TT	woman				52.8
control	TT	GG	TG	TT	woman				31.2
control	TT	GG	TT	TT	woman				23.1
control	CC	CC	TT	TT	woman				25.8
